# Supplementary material for: Cytoskeleton Elements Contribute to Prion Peptide-Induced Endothelial Barrier Breakdown in a Blood–Brain Barrier In Vitro System
Source: Int J Mol Sci. 2022 Oct 12;23(20):12126. doi: 10.3390/ijms232012126 (PMC9603506; doi:10.3390/ijms232012126)
Supplement: Supplementary file 1 [file ijms-23-12126-s001.zip]

Archive with 1 entries (1 files):
- ijms-1921798-supplementary.pdf
